# Supplementary material for: Olfactory Function in Patients with Inflammatory Bowel Disease (IBD) Is Associated with Their Body Mass Index and Polymorphism in the Odor Binding-Protein (OBPIIa) Gene
Source: Nutrients. 2021 Feb 22;13(2):703. doi: 10.3390/nu13020703 (PMC7926749; doi:10.3390/nu13020703)
Supplement: Supplementary file 1 [file nutrients-13-00703-s001.zip]

Archive with 1 entries (1 files):
- nutrients-1105233-supplementary.pdf
